# Supplementary material for: Multicenter Evaluation of the First Validated German-Language Fatigue Questionnaire for Patients with Chronic Inflammatory Bowel Diseases
Source: J Clin Med. 2025 May 22;14(11):3618. doi: 10.3390/jcm14113618 (PMC12155584; doi:10.3390/jcm14113618)
Supplement: Supplementary file 1 [file jcm-14-03618-s001.zip]

Archive with 1 entries (1 files):
- jcm-3613945-Supplementary.pdf
